# Supplementary material for: Characteristics of microRNAs and Target Genes in Maize Root under Drought Stress
Source: Int J Mol Sci. 2022 Apr 29;23(9):4968. doi: 10.3390/ijms23094968 (PMC9104622; doi:10.3390/ijms23094968)
Supplement: Supplementary file 1 [file ijms-23-04968-s001.zip]

Archive with 1 entries (1 files):
- ijms-1682091-supplementary.pdf
